# Supplementary material for: Tumor-Infiltrating Lymphocytes and Neutrophils and Their Location in Canine Mammary Neoplasms with a Solid Arrangement: A Prognostic Factor?
Source: Animals (Basel). 2025 Jan 20;15(2):287. doi: 10.3390/ani15020287 (PMC11762997; doi:10.3390/ani15020287)
Supplement: Supplementary file 1 [file animals-15-00287-s001.zip]

Archive with 1 entries (1 files):
- animals-3340002-supplementary.pdf
